# Supplementary material for: Mimicking the LOX-Related Autosomal Recessive Congenital Ichthyosis Skin Disease Using a CRISPR-Cas9 System and Unravelling 12S-LOX Function in the Skin
Source: Dermatopathology (Basel). 2025 Sep 11;12(3):30. doi: 10.3390/dermatopathology12030030 (PMC12452335; doi:10.3390/dermatopathology12030030)
Supplement: Supplementary file 1 [file dermatopathology-12-00030-s001.zip]

Archive with 1 entries (1 files):
- dermatopathology-3789496-supplementary.pdf
